# Supplementary material for: ﻿Mitogenomics, phylogeny and morphology reveal two new entomopathogenic species of Ophiocordyceps (Ophiocordycipitaceae, Hypocreales) from south-western China
Source: MycoKeys. 2024 Sep 26;109:49–72. doi: 10.3897/mycokeys.109.124975 (PMC11450462; doi:10.3897/mycokeys.109.124975)
Supplement: XML Treatment for Ophiocordyceps albastroma [file mycokeys.109.124975-treatment1.xml]

<!DOCTYPE tp:taxon-treatment
  PUBLIC "-//TaxonX//DTD Taxonomic Treatment Publishing DTD v0 20100105//EN" "tax-treatment-NSO.dtd">
<tp:taxon-treatment xmlns:tp="http://www.plazi.org/taxpub"><tp:treatment-meta><kwd-group><label>Taxon classification</label><kwd>
                <named-content content-type="kingdom">Fungi</named-content>
              </kwd><kwd>
                <named-content content-type="order">Hypocreales</named-content>
              </kwd><kwd>
                <named-content content-type="family">Ophiocordycipitaceae</named-content>
              </kwd></kwd-group><mixed-citation publication-type="journal"><person-group><name><surname>Sun</surname><given-names>Tao</given-names></name><name><surname>Chen</surname><given-names>Yue</given-names></name><name><surname>Wang</surname><given-names>Dong</given-names></name><name><surname>Dai</surname><given-names>Yongdong</given-names></name><name><surname>Zou</surname><given-names>Weiqiu</given-names></name><name><surname>Luo</surname><given-names>Run</given-names></name><name><surname>Dong</surname><given-names>Quanying</given-names></name><name><surname>Yu</surname><given-names>Hong</given-names></name></person-group><article-title>﻿Mitogenomics, phylogeny and morphology reveal two new entomopathogenic species of <italic><tp:taxon-name><tp:taxon-name-part taxon-name-part-type="genus" reg="Ophiocordyceps">Ophiocordyceps</tp:taxon-name-part></tp:taxon-name></italic> (<tp:taxon-name><tp:taxon-name-part taxon-name-part-type="family">Ophiocordycipitaceae</tp:taxon-name-part></tp:taxon-name>, <tp:taxon-name><tp:taxon-name-part taxon-name-part-type="order">Hypocreales</tp:taxon-name-part></tp:taxon-name>) from south-western China</article-title><source>MycoKeys</source><day>26</day><month>09</month><year>2024</year><volume>109</volume><fpage>49</fpage><lpage>72</lpage><pub-id pub-id-type="doi">10.3897/mycokeys.109.124975</pub-id></mixed-citation></tp:treatment-meta><tp:nomenclature><label>﻿</label><tp:taxon-name>
              <object-id xmlns:xlink="http://www.w3.org/1999/xlink" content-type="arpha" xlink:type="simple">16C610DD-6998-54F7-A12C-A081E86587C4</object-id>
              <tp:taxon-name-part taxon-name-part-type="genus" reg="Ophiocordyceps">Ophiocordyceps</tp:taxon-name-part>
              <tp:taxon-name-part taxon-name-part-type="species" reg="albastroma">albastroma</tp:taxon-name-part>
              <object-id xmlns:xlink="http://www.w3.org/1999/xlink" content-type="mycobank" xlink:type="simple">847670</object-id>
            </tp:taxon-name><tp:taxon-authority>Hong Yu bis, Y.D. Dai, T. Sun and Y. Chen</tp:taxon-authority><tp:taxon-status xmlns:xlink="http://www.w3.org/1999/xlink" xlink:type="simple">sp. nov.</tp:taxon-status><xref ref-type="fig" rid="F2">Fig. 2</xref></tp:nomenclature><tp:treatment-sec sec-type="etymology" id="SECID0EZEAG"><title>Etymology.</title><p>The epithet ‘<italic><tp:taxon-name><tp:taxon-name-part taxon-name-part-type="genus" reg="Ophiocordyceps"/><tp:taxon-name-part taxon-name-part-type="species" reg="albastroma">albastroma</tp:taxon-name-part></tp:taxon-name></italic>’ refers to white stromata this species.</p></tp:treatment-sec><tp:treatment-sec sec-type="Holotype" id="SECID0EJFAG"><title>Holotype.</title><p>China, Yunnan Province, Nujiang Lisu Autonomous Prefecture, Lanping County, the Bailongtan Mountains (<named-content xmlns:xlink="http://www.w3.org/1999/xlink" content-type="dwc:verbatimCoordinates" xlink:type="simple"><named-content content-type="geo-json" specific-use="{&#34;type&#34;:&#34;Point&#34;,&#34;coordinates&#34;:[99.616667,26.616667]}" id="NCID0ESFAG" xlink:type="simple">26°37'N, 99°37'E</named-content></named-content>, alt. 3200 m), isolated from the <tp:taxon-name><tp:taxon-name-part taxon-name-part-type="family">Hepialidae</tp:taxon-name-part></tp:taxon-name>, 26 July 2016, Hong Yu, (<bold><italic>holotype</italic></bold>: <abbrev xmlns:xlink="http://www.w3.org/1999/xlink" content-type="institution" xlink:title="Yunnan Herbal Herbarium" id="ABBRID0E6FAG" xlink:type="simple">YHH</abbrev> 1507001; <bold><italic>ex</italic>-<italic>type living culture</italic></bold>: <named-content xmlns:xlink="http://www.w3.org/1999/xlink" content-type="dwc:institutional_code" xlink:title="Yunnan Fungal Culture Collection" xlink:href="http://grbio.org/institution/yunnan-university" xlink:type="simple">YFCC</named-content> 15079242).</p></tp:treatment-sec><tp:treatment-sec sec-type="description" id="SECID0EOGAG"><title>Description.</title><p><bold><italic>Teleomorph</italic></bold>: Stromata arising from <tp:taxon-name><tp:taxon-name-part taxon-name-part-type="family">Hepialidae</tp:taxon-name-part></tp:taxon-name> larva buried in soil, slender, solitary or gregarious, unbranched, 5.1–11.8 cm long, 0.08–0.1 cm wide at the base and 0.02–0.03 cm wide at the top. The morphology of perithecia and asci was not observed, as the collections did not include any specimens that had reached sexual maturity.</p><p><bold><italic>Anamorph</italic></bold>: <italic><tp:taxon-name><tp:taxon-name-part taxon-name-part-type="genus" reg="Hirsutella">Hirsutella</tp:taxon-name-part></tp:taxon-name></italic>-type anamorph. Colonies on PDA slow-growing, attaining a diameter of 13–15 mm after 30 days at 20 °C. Colonies pale yellow, high mycelial density, felty, texture hard, microtomentum, white margin, with star ray folds; reverse pale brown. Hyphae hyaline, branched, smooth-walled, 1.4–2.3 μm wide. Phialides from aerial mycelium straight to slightly ﬂexuose, solitary, cylindrical, usually with a slightly swollen basal part, tapering into the apex form a long neck, 6.5–21.3 × 0.4–1.3 μm, 0.6–1.6 µm wide at the base and 0.2–0.7 µm wide at the apex. Conidia usually one-celled, occasionally two-celled, hyaline, smooth, ovoid to ellipsoidal, 2.2–3.6 × 1.1–1.9 µm, conidia secrete mucus.</p><fig id="F2" position="float" orientation="portrait"><object-id xmlns:xlink="http://www.w3.org/1999/xlink" content-type="doi" xlink:type="simple">10.3897/mycokeys.109.124975.figure2</object-id><object-id xmlns:xlink="http://www.w3.org/1999/xlink" content-type="arpha" xlink:type="simple">1F81029A-3ACF-5F6A-B0ED-611C1BF642AE</object-id><label>Figure 2.</label><caption><p><italic><tp:taxon-name><tp:taxon-name-part taxon-name-part-type="genus" reg="Ophiocordyceps">Ophiocordyceps</tp:taxon-name-part><tp:taxon-name-part taxon-name-part-type="species" reg="albastroma">albastroma</tp:taxon-name-part></tp:taxon-name></italic><bold>A–C</bold> specimen in the field <bold>D</bold> colony obverse and colony reverse on PDA with peptone and yeast extract powder <bold>E–L</bold> conidiogenous cells and conidia. Scale bars: 4 µm (<bold>E–L</bold>).</p></caption><graphic xmlns:xlink="http://www.w3.org/1999/xlink" xlink:href="mycokeys-109-049-g002.jpg" position="float" orientation="portrait" xlink:type="simple" id="oo_1142385.jpg"><uri content-type="original_file" xlink:type="simple">https://binary.pensoft.net/fig/1142385</uri></graphic></fig><p><bold><italic>Host</italic></bold>: Larvae of <tp:taxon-name><tp:taxon-name-part taxon-name-part-type="family">Hepialidae</tp:taxon-name-part></tp:taxon-name>.</p></tp:treatment-sec><tp:treatment-sec sec-type="habitat" id="SECID0ECJAG"><title>Habitat.</title><p>Parasitic on <tp:taxon-name><tp:taxon-name-part taxon-name-part-type="family">Hepialidae</tp:taxon-name-part></tp:taxon-name> larvae in the alpine soil amongst the <italic><tp:taxon-name><tp:taxon-name-part taxon-name-part-type="genus" reg="Iris">Iris</tp:taxon-name-part></tp:taxon-name></italic> spp.</p></tp:treatment-sec><tp:treatment-sec sec-type="distribution" id="SECID0EUJAG"><title>Distribution.</title><p>The Bailongtan Mountains, Lanping County, Nujiang Lisu Autonomous Prefecture, Yunnan Province, China.</p></tp:treatment-sec><tp:treatment-sec sec-type="material" id="SECID0EZJAG"><title>Additional specimens examined.</title><p>China, Yunnan Province, Nujiang Lisu Autonomous Prefecture, Lanping County, The Bailongtan Mountains (<named-content xmlns:xlink="http://www.w3.org/1999/xlink" content-type="dwc:verbatimCoordinates" xlink:type="simple"><named-content content-type="geo-json" specific-use="{&#34;type&#34;:&#34;Point&#34;,&#34;coordinates&#34;:[99.616667,26.616667]}" id="NCID0ECKAG" xlink:type="simple">26°37'N, 99°37'E</named-content></named-content>, alt. 3200 m), isolated from the <tp:taxon-name><tp:taxon-name-part taxon-name-part-type="family">Hepialidae</tp:taxon-name-part></tp:taxon-name>, 26 July 2016, Hong Yu, dried culture on PDA (paratype <abbrev xmlns:xlink="http://www.w3.org/1999/xlink" content-type="institution" xlink:title="Yunnan Herbal Herbarium" id="ABBRID0EMKAG" xlink:type="simple">YHH</abbrev> 1507002, ex-paratype living culture <named-content xmlns:xlink="http://www.w3.org/1999/xlink" content-type="dwc:institutional_code" xlink:title="Yunnan Fungal Culture Collection" xlink:href="http://grbio.org/institution/yunnan-university" xlink:type="simple">YFCC</named-content> 15079243).</p></tp:treatment-sec><tp:treatment-sec sec-type="notes" id="SECID0EWKAG"><title>Notes.</title><p><italic><tp:taxon-name><tp:taxon-name-part taxon-name-part-type="genus" reg="Ophiocordyceps">Ophiocordyceps</tp:taxon-name-part><tp:taxon-name-part taxon-name-part-type="species" reg="albastroma">albastroma</tp:taxon-name-part></tp:taxon-name></italic> was closely phylogenetically related to <italic><tp:taxon-name><tp:taxon-name-part taxon-name-part-type="genus" reg="Hirsutella">H.</tp:taxon-name-part><tp:taxon-name-part taxon-name-part-type="species" reg="illustris">illustris</tp:taxon-name-part></tp:taxon-name></italic>, <italic><tp:taxon-name><tp:taxon-name-part taxon-name-part-type="genus" reg="Ophiocordyceps">O.</tp:taxon-name-part><tp:taxon-name-part taxon-name-part-type="species" reg="macroacicularis">macroacicularis</tp:taxon-name-part></tp:taxon-name></italic> and <italic><tp:taxon-name><tp:taxon-name-part taxon-name-part-type="genus" reg="Ophiocordyceps">O.</tp:taxon-name-part><tp:taxon-name-part taxon-name-part-type="species" reg="xuefengensis">xuefengensis</tp:taxon-name-part></tp:taxon-name></italic>. The morphological characteristic common to all four species was the formation of stromata on the head of the host. However, the length of the stromata varies, <italic><tp:taxon-name><tp:taxon-name-part taxon-name-part-type="genus" reg="Ophiocordyceps">O.</tp:taxon-name-part><tp:taxon-name-part taxon-name-part-type="species" reg="albastroma">albastroma</tp:taxon-name-part></tp:taxon-name></italic> had a stromata length longer than <italic><tp:taxon-name><tp:taxon-name-part taxon-name-part-type="genus" reg="Ophiocordyceps">O.</tp:taxon-name-part><tp:taxon-name-part taxon-name-part-type="species" reg="macroacicularis">macroacicularis</tp:taxon-name-part></tp:taxon-name></italic>, but shorter than <italic><tp:taxon-name><tp:taxon-name-part taxon-name-part-type="genus" reg="Ophiocordyceps">O.</tp:taxon-name-part><tp:taxon-name-part taxon-name-part-type="species" reg="xuefengensis">xuefengensis</tp:taxon-name-part></tp:taxon-name></italic> (Table <xref ref-type="table" rid="T1">1</xref>). The phialides of <italic><tp:taxon-name><tp:taxon-name-part taxon-name-part-type="genus" reg="Ophiocordyceps">O.</tp:taxon-name-part><tp:taxon-name-part taxon-name-part-type="species" reg="albastroma">albastroma</tp:taxon-name-part></tp:taxon-name></italic> was smaller than that of <italic><tp:taxon-name><tp:taxon-name-part taxon-name-part-type="genus" reg="Hirsutella">H.</tp:taxon-name-part><tp:taxon-name-part taxon-name-part-type="species" reg="illustris">illustris</tp:taxon-name-part></tp:taxon-name></italic> and <italic><tp:taxon-name><tp:taxon-name-part taxon-name-part-type="genus" reg="Ophiocordyceps">O.</tp:taxon-name-part><tp:taxon-name-part taxon-name-part-type="species" reg="albastroma">albastroma</tp:taxon-name-part></tp:taxon-name></italic> had a conidia length much shorter than <italic><tp:taxon-name><tp:taxon-name-part taxon-name-part-type="genus" reg="Hirsutella">H.</tp:taxon-name-part><tp:taxon-name-part taxon-name-part-type="species" reg="illustris">illustris</tp:taxon-name-part></tp:taxon-name></italic>. Moreover, the greatest peculiarity of <italic><tp:taxon-name><tp:taxon-name-part taxon-name-part-type="genus" reg="Ophiocordyceps">O.</tp:taxon-name-part><tp:taxon-name-part taxon-name-part-type="species" reg="albastroma">albastroma</tp:taxon-name-part></tp:taxon-name></italic> was the white stromata. Thus, the morphological features and molecular phylogenetic results supported that <italic><tp:taxon-name><tp:taxon-name-part taxon-name-part-type="genus" reg="Ophiocordyceps">O.</tp:taxon-name-part><tp:taxon-name-part taxon-name-part-type="species" reg="albastroma">albastroma</tp:taxon-name-part></tp:taxon-name></italic> was a new species in the genus <italic><tp:taxon-name><tp:taxon-name-part taxon-name-part-type="genus" reg="Ophiocordyceps">Ophiocordyceps</tp:taxon-name-part></tp:taxon-name></italic>.</p><table-wrap id="T1" position="float" orientation="portrait"><label>Table 1.</label><caption><p>Morphological comparison of <italic><tp:taxon-name><tp:taxon-name-part taxon-name-part-type="genus" reg="Ophiocordyceps">Ophiocordyceps</tp:taxon-name-part><tp:taxon-name-part taxon-name-part-type="species" reg="albastroma">albastroma</tp:taxon-name-part></tp:taxon-name></italic>, <italic><tp:taxon-name><tp:taxon-name-part taxon-name-part-type="genus" reg="Ophiocordyceps">O.</tp:taxon-name-part><tp:taxon-name-part taxon-name-part-type="species" reg="nigristroma">nigristroma</tp:taxon-name-part></tp:taxon-name></italic> and their allies.</p></caption><table id="TID0ECKCI" rules="all"><tbody><tr><th rowspan="1" colspan="1">Species</th><th rowspan="1" colspan="1">Host</th><th rowspan="1" colspan="1">Stromata</th><th rowspan="1" colspan="1">Ascomata</th><th rowspan="1" colspan="1">Asci</th><th rowspan="1" colspan="1">Ascospores</th><th rowspan="1" colspan="1">Phialides</th><th rowspan="1" colspan="1">Conidia</th><th rowspan="1" colspan="1">Reference</th></tr><tr><td rowspan="1" colspan="1">
                      <italic>
                        <tp:taxon-name><tp:taxon-name-part taxon-name-part-type="genus" reg="Hirsutella">Hirsutella</tp:taxon-name-part><tp:taxon-name-part taxon-name-part-type="species" reg="illustris">illustris</tp:taxon-name-part></tp:taxon-name>
                      </italic>
                    </td><td rowspan="1" colspan="1">–</td><td rowspan="1" colspan="1">–</td><td rowspan="1" colspan="1">Superficial</td><td rowspan="1" colspan="1">–</td><td rowspan="1" colspan="1">–</td><td rowspan="1" colspan="1">Soliary, 50–100 μm long, subcylindrical, 7 μm wider,</td><td rowspan="1" colspan="1">Ellipsoidal, 15–20 μm</td><td rowspan="1" colspan="1">
                      <xref ref-type="bibr" rid="B32">Minter and Brady (1980)</xref>
                    </td></tr><tr><td rowspan="1" colspan="1">
                      <italic>
                        <tp:taxon-name><tp:taxon-name-part taxon-name-part-type="genus" reg="Ophiocordyceps">Ophiocordyceps</tp:taxon-name-part><tp:taxon-name-part taxon-name-part-type="species" reg="albastroma">albastroma</tp:taxon-name-part></tp:taxon-name>
                      </italic>
                    </td><td rowspan="1" colspan="1"><tp:taxon-name><tp:taxon-name-part taxon-name-part-type="family">Hepialidae</tp:taxon-name-part></tp:taxon-name> larvae</td><td rowspan="1" colspan="1">Several or solitary, 51–118 mm</td><td rowspan="1" colspan="1">–</td><td rowspan="1" colspan="1">–</td><td rowspan="1" colspan="1">–</td><td rowspan="1" colspan="1">Solitary, cylindrical, 6.5–21.3 × 0.4–1.3 μm</td><td rowspan="1" colspan="1">Ovoid to ellipsoidal, 2.2–3.6 × 1.1–1.9 µm</td><td rowspan="1" colspan="1">This study</td></tr><tr><td rowspan="1" colspan="1">
                      <italic>
                        <tp:taxon-name><tp:taxon-name-part taxon-name-part-type="genus" reg="Ophiocordyceps">O.</tp:taxon-name-part><tp:taxon-name-part taxon-name-part-type="species" reg="karstii">karstii</tp:taxon-name-part></tp:taxon-name>
                      </italic>
                    </td><td rowspan="1" colspan="1">On dead larva of <italic><tp:taxon-name><tp:taxon-name-part taxon-name-part-type="genus" reg="Hepialus">Hepialus</tp:taxon-name-part><tp:taxon-name-part taxon-name-part-type="species" reg="jianchuanensis">jianchuanensis</tp:taxon-name-part></tp:taxon-name></italic></td><td rowspan="1" colspan="1">140–145 × 2–4 mm</td><td rowspan="1" colspan="1">Superficial, flask-shaped, 600–765 × 247–323 μm</td><td rowspan="1" colspan="1">Narrow cylindrical, 186–228 × 8–12 μm</td><td rowspan="1" colspan="1">Fusiform, 173–202 × 3–5 μm, not breaking into secondly spores</td><td rowspan="1" colspan="1">–</td><td rowspan="1" colspan="1">–</td><td rowspan="1" colspan="1">
                      <xref ref-type="bibr" rid="B24">Li et al. (2016)</xref>
                    </td></tr><tr><td rowspan="1" colspan="1">
                      <italic>
                        <tp:taxon-name><tp:taxon-name-part taxon-name-part-type="genus" reg="Ophiocordyceps">O.</tp:taxon-name-part><tp:taxon-name-part taxon-name-part-type="species" reg="lanpingensis">lanpingensis</tp:taxon-name-part></tp:taxon-name>
                      </italic>
                    </td><td rowspan="1" colspan="1"><tp:taxon-name><tp:taxon-name-part taxon-name-part-type="family">Hepialidae</tp:taxon-name-part></tp:taxon-name> larva</td><td rowspan="1" colspan="1">Several or solitary, 50–160 × 0.2–1.3 mm</td><td rowspan="1" colspan="1">Superficial, ovoid, 310–370 × 200–240 μm</td><td rowspan="1" colspan="1">Cylindrical, 240–300 × 5.1–6.5 μm</td><td rowspan="1" colspan="1">Cylindrical, 240–300 × 1.4 μm; not fragmenting into part-spore, multiseptate with indistinct septation, 3.3–4.9 × 1.1–1.4 μm</td><td rowspan="1" colspan="1">–</td><td rowspan="1" colspan="1">–</td><td rowspan="1" colspan="1">
                      <xref ref-type="bibr" rid="B8">Chen et al. (2013)</xref>
                    </td></tr><tr><td rowspan="1" colspan="1">
                      <italic>
                        <tp:taxon-name><tp:taxon-name-part taxon-name-part-type="genus" reg="Ophiocordyceps">O.</tp:taxon-name-part><tp:taxon-name-part taxon-name-part-type="species" reg="liangshanensis">liangshanensis</tp:taxon-name-part></tp:taxon-name>
                      </italic>
                    </td><td rowspan="1" colspan="1"><tp:taxon-name><tp:taxon-name-part taxon-name-part-type="family">Hepialidae</tp:taxon-name-part></tp:taxon-name> larvae</td><td rowspan="1" colspan="1">Cylindrical, 200–300 × 1.5–2.5 mm</td><td rowspan="1" colspan="1">Superficial, long ovoid, 450–740 × 300–450 μm</td><td rowspan="1" colspan="1">Cylindrical, 260–480 × 8–12 μm</td><td rowspan="1" colspan="1">Fasciculate, thread-like, slender and long, 170–240 × 2.5–4.1 μm</td><td rowspan="1" colspan="1">Monophialidic, 46.9–75.6 μm long, subcylindrical, 3.8–4.7 μm basal wide</td><td rowspan="1" colspan="1">Ellipsoid, citriform or shape of an orange segment, 8.0–12.6 × 3.6–5.0 μm</td><td rowspan="1" colspan="1">
                      <xref ref-type="bibr" rid="B56">Wang et al. (2021)</xref>
                    </td></tr><tr><td rowspan="1" colspan="1">
                      <italic>
                        <tp:taxon-name><tp:taxon-name-part taxon-name-part-type="genus" reg="Ophiocordyceps">O.</tp:taxon-name-part><tp:taxon-name-part taxon-name-part-type="species" reg="macroacicularis">macroacicularis</tp:taxon-name-part></tp:taxon-name>
                      </italic>
                    </td><td rowspan="1" colspan="1"><tp:taxon-name><tp:taxon-name-part taxon-name-part-type="order">Lepidoptera</tp:taxon-name-part></tp:taxon-name> larva</td><td rowspan="1" colspan="1">2–5 stromata occurred from host, 100–170 × 1.3–2.5 (130 × 1.5) mm</td><td rowspan="1" colspan="1">Superficial, ovoid, 410–760 × 260–420 (534.8 × 333.3) μm</td><td rowspan="1" colspan="1">235–310 (265.7)</td><td rowspan="1" colspan="1">Not divided</td><td rowspan="1" colspan="1">–</td><td rowspan="1" colspan="1">Oval to lemon-shaped</td><td rowspan="1" colspan="1">
                      <xref ref-type="bibr" rid="B3">Ban et al. (2014)</xref>
                    </td></tr><tr><td rowspan="1" colspan="1">
                      <italic>
                        <tp:taxon-name><tp:taxon-name-part taxon-name-part-type="genus" reg="Ophiocordyceps">O.</tp:taxon-name-part><tp:taxon-name-part taxon-name-part-type="species" reg="nigristroma">nigristroma</tp:taxon-name-part></tp:taxon-name>
                      </italic>
                    </td><td rowspan="1" colspan="1"><tp:taxon-name><tp:taxon-name-part taxon-name-part-type="family">Hepialidae</tp:taxon-name-part></tp:taxon-name> larva</td><td rowspan="1" colspan="1">84–136 mm</td><td rowspan="1" colspan="1">–</td><td rowspan="1" colspan="1">–</td><td rowspan="1" colspan="1">–</td><td rowspan="1" colspan="1">Solitary, cylindrical, 19.2–32.7 × 3.0–6.6 μm</td><td rowspan="1" colspan="1">Fusiform or oval, 5.0–9.5 × 3.6–6.9 µm</td><td rowspan="1" colspan="1">This study</td></tr><tr><td rowspan="1" colspan="1">
                      <italic>
                        <tp:taxon-name><tp:taxon-name-part taxon-name-part-type="genus" reg="Ophiocordyceps">O.</tp:taxon-name-part><tp:taxon-name-part taxon-name-part-type="species" reg="nujiangensis">nujiangensis</tp:taxon-name-part></tp:taxon-name>
                      </italic>
                    </td><td rowspan="1" colspan="1"><tp:taxon-name><tp:taxon-name-part taxon-name-part-type="family">Hepialidae</tp:taxon-name-part></tp:taxon-name> larvae</td><td rowspan="1" colspan="1">Solitary, 148–182 mm long</td><td rowspan="1" colspan="1">–</td><td rowspan="1" colspan="1">–</td><td rowspan="1" colspan="1">–</td><td rowspan="1" colspan="1">54.9–76.5 µm long, base width 3.6–4.9 µm, tip width 1.0–1.5 µm</td><td rowspan="1" colspan="1">Oval or fusiform, 6.4–11.2 × 3.7–6.4 µm</td><td rowspan="1" colspan="1">
                      <xref ref-type="bibr" rid="B44">Sun et al. (2022)</xref>
                    </td></tr><tr><td rowspan="1" colspan="1">
                      <italic>
                        <tp:taxon-name><tp:taxon-name-part taxon-name-part-type="genus" reg="Ophiocordyceps">O.</tp:taxon-name-part><tp:taxon-name-part taxon-name-part-type="species" reg="robertsii">robertsii</tp:taxon-name-part></tp:taxon-name>
                      </italic>
                    </td><td rowspan="1" colspan="1"><tp:taxon-name><tp:taxon-name-part taxon-name-part-type="family">Hepialidae</tp:taxon-name-part></tp:taxon-name> larva</td><td rowspan="1" colspan="1">Single, cylindrical, 100–380 × 3–4 mm</td><td rowspan="1" colspan="1">Superficial, elongate-obvate or elliptical, 600–880 × 300–400 μm</td><td rowspan="1" colspan="1">Narrowly cylindrical, 280–400 × 9–10 μm</td><td rowspan="1" colspan="1">Filiform, multiseptate, 280 × 3 μm, breaking into secondary ascospores, 5–6 × 3 μm</td><td rowspan="1" colspan="1">–</td><td rowspan="1" colspan="1">–</td><td rowspan="1" colspan="1">
                      <xref ref-type="bibr" rid="B10">Cunningham (1921)</xref>
                    </td></tr><tr><td rowspan="1" colspan="1">
                      <italic>
                        <tp:taxon-name><tp:taxon-name-part taxon-name-part-type="genus" reg="Ophiocordyceps">O.</tp:taxon-name-part><tp:taxon-name-part taxon-name-part-type="species" reg="sinensis">sinensis</tp:taxon-name-part></tp:taxon-name>
                      </italic>
                    </td><td rowspan="1" colspan="1"><tp:taxon-name><tp:taxon-name-part taxon-name-part-type="family">Hepialidae</tp:taxon-name-part></tp:taxon-name> larva</td><td rowspan="1" colspan="1">Single, occasionally 2–3, 40–110 mm</td><td rowspan="1" colspan="1">Nearly superficial, ellipsoidal to ovate, 380–550 × 140–240 μm</td><td rowspan="1" colspan="1">Slender, long, 240–485 × 12–16 μm</td><td rowspan="1" colspan="1">Usually 2–4 mature ascospores, multiseptate, not breaking into secondary ascospores, 160–470 × 5–6 μm</td><td rowspan="1" colspan="1">–</td><td rowspan="1" colspan="1">–</td><td rowspan="1" colspan="1">
                      <xref ref-type="bibr" rid="B26">Liang (2007)</xref>
                    </td></tr><tr><td rowspan="1" colspan="1">
                      <italic>
                        <tp:taxon-name><tp:taxon-name-part taxon-name-part-type="genus" reg="Ophiocordyceps">O.</tp:taxon-name-part><tp:taxon-name-part taxon-name-part-type="species" reg="xuefengensis">xuefengensis</tp:taxon-name-part></tp:taxon-name>
                      </italic>
                    </td><td rowspan="1" colspan="1"><tp:taxon-name><tp:taxon-name-part taxon-name-part-type="family">Hepialidae</tp:taxon-name-part></tp:taxon-name> larva</td><td rowspan="1" colspan="1">1–4 arising from head or other parts of host, cylindrical, 140–460 × 2–7 mm</td><td rowspan="1" colspan="1">Superficial, long ovoid, 416–625 × 161–318 μm</td><td rowspan="1" colspan="1">Cylindrical, 191–392 × 4.5–8.9 μm</td><td rowspan="1" colspan="1">Thread-like, with many septa, not breaking into secondary ascospores, 130–380 × 1.4–5.2 μm</td><td rowspan="1" colspan="1">–</td><td rowspan="1" colspan="1">–</td><td rowspan="1" colspan="1">
                      <xref ref-type="bibr" rid="B57">Wen et al. (2013)</xref>
                    </td></tr></tbody></table></table-wrap></tp:treatment-sec><ref-list><ref id="B32"><mixed-citation xmlns:xlink="http://www.w3.org/1999/xlink" xlink:type="simple"><person-group><name name-style="western"><surname>Minter</surname><given-names>DW</given-names></name><name name-style="western"><surname>Brady</surname><given-names>BL</given-names></name></person-group> (<year>1980</year>) Mononematous species of <italic><tp:taxon-name><tp:taxon-name-part taxon-name-part-type="genus">Hirsutella.</tp:taxon-name-part></tp:taxon-name></italic> Transactions of the British Mycological Society 74(2): 271–282. <ext-link xlink:href="10.1016/S0007-1536(80)80157-4" ext-link-type="doi" xlink:type="simple">https://doi.org/10.1016/S0007-1536(80)80157-4</ext-link></mixed-citation></ref><ref id="B24"><mixed-citation xmlns:xlink="http://www.w3.org/1999/xlink" xlink:type="simple"><person-group><name name-style="western"><surname>Li</surname><given-names>GJ</given-names></name><name name-style="western"><surname>Hyde</surname><given-names>KD</given-names></name><name name-style="western"><surname>Zhao</surname><given-names>RL</given-names></name><name name-style="western"><surname>Hongsanan</surname><given-names>S</given-names></name><name name-style="western"><surname>Abdel-Aziz</surname><given-names>FA</given-names></name><name name-style="western"><surname>Abdel-Wahab</surname><given-names>MA</given-names></name><name name-style="western"><surname>Alvarado</surname><given-names>P</given-names></name><name name-style="western"><surname>Alves-Silva</surname><given-names>G</given-names></name><name name-style="western"><surname>Ammirati</surname><given-names>JF</given-names></name><name name-style="western"><surname>Ariyawansa</surname><given-names>HA</given-names></name><name name-style="western"><surname>Baghela</surname><given-names>A</given-names></name><name name-style="western"><surname>Bahkali</surname><given-names>AH</given-names></name><name name-style="western"><surname>Beug</surname><given-names>M</given-names></name><name name-style="western"><surname>Bhat</surname><given-names>DJ</given-names></name><name name-style="western"><surname>Bojantchev</surname><given-names>D</given-names></name><name name-style="western"><surname>Boonpratuang</surname><given-names>T</given-names></name><name name-style="western"><surname>Bulgakov</surname><given-names>TS</given-names></name><name name-style="western"><surname>Camporesi</surname><given-names>E</given-names></name><name name-style="western"><surname>Boro</surname><given-names>MC</given-names></name><name name-style="western"><surname>Ceska</surname><given-names>O</given-names></name><name name-style="western"><surname>Chakraborty</surname><given-names>D</given-names></name><name name-style="western"><surname>Chen</surname><given-names>JJ</given-names></name><name name-style="western"><surname>Chethana</surname><given-names>KWT</given-names></name><name name-style="western"><surname>Chomnunti</surname><given-names>P</given-names></name><name name-style="western"><surname>Consiglio</surname><given-names>G</given-names></name><name name-style="western"><surname>Cui</surname><given-names>BK</given-names></name><name name-style="western"><surname>Dai</surname><given-names>DQ</given-names></name><name name-style="western"><surname>Dai</surname><given-names>YC</given-names></name><name name-style="western"><surname>Daranagama</surname><given-names>DA</given-names></name><name name-style="western"><surname>Das</surname><given-names>K</given-names></name><name name-style="western"><surname>Dayarathne</surname><given-names>MC</given-names></name><name name-style="western"><surname>De Crop</surname><given-names>E</given-names></name><name name-style="western"><surname>De Oliveira</surname><given-names>RJV</given-names></name><name name-style="western"><surname>de Souza</surname><given-names>CAF</given-names></name><name name-style="western"><surname>de Souza</surname><given-names>JI</given-names></name><name name-style="western"><surname>Dentinger</surname><given-names>BTM</given-names></name><name name-style="western"><surname>Dissanayake</surname><given-names>AJ</given-names></name><name name-style="western"><surname>Doilom</surname><given-names>M</given-names></name><name name-style="western"><surname>Drechsler-Santos</surname><given-names>ER</given-names></name><name name-style="western"><surname>Ghobad-Nejhad</surname><given-names>M</given-names></name><name name-style="western"><surname>Gilmore</surname><given-names>SP</given-names></name><name name-style="western"><surname>Góes-Neto</surname><given-names>A</given-names></name><name name-style="western"><surname>Gorczak</surname><given-names>M</given-names></name><name name-style="western"><surname>Haitjema</surname><given-names>CH</given-names></name><name name-style="western"><surname>Hapuarachchi</surname><given-names>KK</given-names></name><name name-style="western"><surname>Hashimoto</surname><given-names>A</given-names></name><name name-style="western"><surname>He</surname><given-names>MQ</given-names></name><name name-style="western"><surname>Henske</surname><given-names>JK</given-names></name><name name-style="western"><surname>Hirayama</surname><given-names>K</given-names></name><name name-style="western"><surname>Iribarren</surname><given-names>MJ</given-names></name><name name-style="western"><surname>Jayasiri</surname><given-names>SC</given-names></name><name name-style="western"><surname>Jayawardena</surname><given-names>RS</given-names></name><name name-style="western"><surname>Jeon</surname><given-names>SJ</given-names></name><name name-style="western"><surname>Jerônimo</surname><given-names>GH</given-names></name><name name-style="western"><surname>Jesus</surname><given-names>AL</given-names></name><name name-style="western"><surname>Jones</surname><given-names>EBG</given-names></name><name name-style="western"><surname>Kang</surname><given-names>JC</given-names></name><name name-style="western"><surname>Karunarathna</surname><given-names>SC</given-names></name><name name-style="western"><surname>Kirk</surname><given-names>PM</given-names></name><name name-style="western"><surname>Konta</surname><given-names>S</given-names></name><name name-style="western"><surname>Kuhnert</surname><given-names>E</given-names></name><name name-style="western"><surname>Langer</surname><given-names>E</given-names></name><name name-style="western"><surname>Lee</surname><given-names>HS</given-names></name><name name-style="western"><surname>Lee</surname><given-names>HB</given-names></name><name name-style="western"><surname>Li</surname><given-names>WJ</given-names></name><name name-style="western"><surname>Li</surname><given-names>XH</given-names></name><name name-style="western"><surname>Liimatainen</surname><given-names>K</given-names></name><name name-style="western"><surname>Lima</surname><given-names>DX</given-names></name><name name-style="western"><surname>Lin</surname><given-names>CG</given-names></name><name name-style="western"><surname>Liu</surname><given-names>JK</given-names></name><name name-style="western"><surname>Liu</surname><given-names>XZ</given-names></name><name name-style="western"><surname>Liu</surname><given-names>ZY</given-names></name><name name-style="western"><surname>Luangsa-ard</surname><given-names>JJ</given-names></name><name name-style="western"><surname>Lücking</surname><given-names>R</given-names></name><name name-style="western"><surname>Lumbsch</surname><given-names>HT</given-names></name><name name-style="western"><surname>Lumyong</surname><given-names>S</given-names></name><name name-style="western"><surname>Leaño</surname><given-names>EM</given-names></name><name name-style="western"><surname>Marano</surname><given-names>AV</given-names></name><name name-style="western"><surname>Matsumura</surname><given-names>M</given-names></name><name name-style="western"><surname>McKenzie</surname><given-names>EHC</given-names></name><name name-style="western"><surname>Mongkolsamrit</surname><given-names>S</given-names></name><name name-style="western"><surname>Mortimer</surname><given-names>PE</given-names></name><name name-style="western"><surname>Nguyen</surname><given-names>TTT</given-names></name><name name-style="western"><surname>Niskanen</surname><given-names>T</given-names></name><name name-style="western"><surname>Norphanphoun</surname><given-names>C</given-names></name><name name-style="western"><surname>O’Malley</surname><given-names>MA</given-names></name><name name-style="western"><surname>Parnmen</surname><given-names>S</given-names></name><name name-style="western"><surname>Pawłowska</surname><given-names>J</given-names></name><name name-style="western"><surname>Perera</surname><given-names>RH</given-names></name><name name-style="western"><surname>Phookamsak</surname><given-names>R</given-names></name><name name-style="western"><surname>Phukhamsakda</surname><given-names>C</given-names></name><name name-style="western"><surname>Pires-Zottarelli</surname><given-names>CLA</given-names></name><name name-style="western"><surname>Raspé</surname><given-names>O</given-names></name><name name-style="western"><surname>Reck</surname><given-names>MA</given-names></name><name name-style="western"><surname>Rocha</surname><given-names>SCO</given-names></name><name name-style="western"><surname>de Santiago</surname><given-names>ALCMA</given-names></name><name name-style="western"><surname>Senanayake</surname><given-names>IC</given-names></name><name name-style="western"><surname>Setti</surname><given-names>L</given-names></name><name name-style="western"><surname>Shang</surname><given-names>QJ</given-names></name><name name-style="western"><surname>Singh</surname><given-names>SK</given-names></name><name name-style="western"><surname>Sir</surname><given-names>EB</given-names></name><name name-style="western"><surname>Solomon</surname><given-names>KV</given-names></name><name name-style="western"><surname>Song</surname><given-names>J</given-names></name><name name-style="western"><surname>Srikitikulchai</surname><given-names>P</given-names></name><name name-style="western"><surname>Stadler</surname><given-names>M</given-names></name><name name-style="western"><surname>Suetrong</surname><given-names>S</given-names></name><name name-style="western"><surname>Takahashi</surname><given-names>H</given-names></name><name name-style="western"><surname>Takahashi</surname><given-names>T</given-names></name><name name-style="western"><surname>Tanaka</surname><given-names>K</given-names></name><name name-style="western"><surname>Tang</surname><given-names>LP</given-names></name><name name-style="western"><surname>Thambugala</surname><given-names>KM</given-names></name><name name-style="western"><surname>Thanakitpipattana</surname><given-names>D</given-names></name><name name-style="western"><surname>Theodorou</surname><given-names>MK</given-names></name><name name-style="western"><surname>Thongbai</surname><given-names>B</given-names></name><name name-style="western"><surname>Thummarukcharoen</surname><given-names>T</given-names></name><name name-style="western"><surname>Tian</surname><given-names>Q</given-names></name><name name-style="western"><surname>Tibpromma</surname><given-names>S</given-names></name><name name-style="western"><surname>Verbeken</surname><given-names>A</given-names></name><name name-style="western"><surname>Vizzini</surname><given-names>A</given-names></name><name name-style="western"><surname>Vlasák</surname><given-names>J</given-names></name><name name-style="western"><surname>Voigt</surname><given-names>K</given-names></name><name name-style="western"><surname>Wanasinghe</surname><given-names>DN</given-names></name><name name-style="western"><surname>Wang</surname><given-names>Y</given-names></name><name name-style="western"><surname>Weerakoon</surname><given-names>G</given-names></name><name name-style="western"><surname>Wen</surname><given-names>HA</given-names></name><name name-style="western"><surname>Wen</surname><given-names>TC</given-names></name><name name-style="western"><surname>Wijayawardene</surname><given-names>NN</given-names></name><name name-style="western"><surname>Wongkanoun</surname><given-names>S</given-names></name><name name-style="western"><surname>Wrzosek</surname><given-names>M</given-names></name><name name-style="western"><surname>Xiao</surname><given-names>YP</given-names></name><name name-style="western"><surname>Xu</surname><given-names>JC</given-names></name><name name-style="western"><surname>Yan</surname><given-names>JY</given-names></name><name name-style="western"><surname>Yang</surname><given-names>J</given-names></name><name name-style="western"><surname>Yang</surname><given-names>SD</given-names></name><name name-style="western"><surname>Hu</surname><given-names>Y</given-names></name><name name-style="western"><surname>Zhang</surname><given-names>JF</given-names></name><name name-style="western"><surname>Zhao</surname><given-names>J</given-names></name><name name-style="western"><surname>Zhou</surname><given-names>LW</given-names></name><name name-style="western"><surname>Peršoh</surname><given-names>D</given-names></name><name name-style="western"><surname>Phillips</surname><given-names>AJL</given-names></name><name name-style="western"><surname>Maharachchikumbura</surname><given-names>SSN</given-names></name></person-group> (<year>2016</year>) <article-title>Fungal diversity notes 253-366: Taxonomic and phylogenetic contributions to fungal taxa.</article-title><source>Fungal Diversity</source><volume>78</volume>(<issue>1</issue>): <fpage>1</fpage>–<lpage>237</lpage>. <ext-link xlink:href="10.1007/s13225-016-0366-9" ext-link-type="doi" xlink:type="simple">https://doi.org/10.1007/s13225-016-0366-9</ext-link></mixed-citation></ref><ref id="B8"><mixed-citation xmlns:xlink="http://www.w3.org/1999/xlink" xlink:type="simple"><person-group><name name-style="western"><surname>Chen</surname><given-names>ZH</given-names></name><name name-style="western"><surname>Dai</surname><given-names>YD</given-names></name><name name-style="western"><surname>Yu</surname><given-names>H</given-names></name><name name-style="western"><surname>Yang</surname><given-names>K</given-names></name><name name-style="western"><surname>Yang</surname><given-names>Z</given-names></name><name name-style="western"><surname>Yuan</surname><given-names>F</given-names></name><name name-style="western"><surname>Zeng</surname><given-names>WB</given-names></name></person-group> (<year>2013</year>) <article-title>Systematic analyses of <italic><tp:taxon-name><tp:taxon-name-part taxon-name-part-type="genus">Ophiocordyceps</tp:taxon-name-part><tp:taxon-name-part taxon-name-part-type="species">lanpingensis</tp:taxon-name-part></tp:taxon-name></italic> sp. nov., a new species of <italic><tp:taxon-name><tp:taxon-name-part taxon-name-part-type="genus">Ophiocordyceps</tp:taxon-name-part></tp:taxon-name></italic> in China.</article-title><source>Microbiological Research</source><volume>168</volume>(<issue>8</issue>): <fpage>525</fpage>–<lpage>532</lpage>. <ext-link xlink:href="10.1016/j.micres.2013.02.010" ext-link-type="doi" xlink:type="simple">https://doi.org/10.1016/j.micres.2013.02.010</ext-link></mixed-citation></ref><ref id="B56"><mixed-citation xmlns:xlink="http://www.w3.org/1999/xlink" xlink:type="simple"><person-group><name name-style="western"><surname>Wang</surname><given-names>Y</given-names></name><name name-style="western"><surname>Dai</surname><given-names>YD</given-names></name><name name-style="western"><surname>Yang</surname><given-names>ZL</given-names></name><name name-style="western"><surname>Guo</surname><given-names>R</given-names></name><name name-style="western"><surname>Wang</surname><given-names>YB</given-names></name><name name-style="western"><surname>Yang</surname><given-names>ZL</given-names></name><name name-style="western"><surname>Ding</surname><given-names>L</given-names></name><name name-style="western"><surname>Yu</surname><given-names>H</given-names></name></person-group> (<year>2021</year>) <article-title>Morphological and molecular phylogenetic data of the Chinese medicinal fungus <italic><tp:taxon-name><tp:taxon-name-part taxon-name-part-type="genus">Cordyceps</tp:taxon-name-part><tp:taxon-name-part taxon-name-part-type="species">liangshanensis</tp:taxon-name-part></tp:taxon-name></italic> reveal its new systematic position in the family <tp:taxon-name><tp:taxon-name-part taxon-name-part-type="family">Ophiocordycipitaceae</tp:taxon-name-part></tp:taxon-name>.</article-title><source>Mycobiology</source><volume>49</volume>(<issue>9</issue>): <fpage>297</fpage>–<lpage>307</lpage>. <ext-link xlink:href="10.1080/12298093.2021.1923388" ext-link-type="doi" xlink:type="simple">https://doi.org/10.1080/12298093.2021.1923388</ext-link></mixed-citation></ref><ref id="B3"><mixed-citation xmlns:xlink="http://www.w3.org/1999/xlink" xlink:type="simple"><person-group><name name-style="western"><surname>Ban</surname><given-names>S</given-names></name><name name-style="western"><surname>Sakane</surname><given-names>T</given-names></name><name name-style="western"><surname>Nakagiri</surname><given-names>A</given-names></name></person-group> (<year>2014</year>) <article-title>Three new species of <italic><tp:taxon-name><tp:taxon-name-part taxon-name-part-type="genus">Ophiocordyceps</tp:taxon-name-part></tp:taxon-name></italic> and overview of anamorph types in the genus and the family <tp:taxon-name><tp:taxon-name-part taxon-name-part-type="family">Ophiocordycipitaceae</tp:taxon-name-part></tp:taxon-name>.</article-title><source>Mycological Progress</source><volume>14</volume>(<issue>1</issue>): <fpage>1017</fpage>. <ext-link xlink:href="10.1007/s11557-014-1017-8" ext-link-type="doi" xlink:type="simple">https://doi.org/10.1007/s11557-014-1017-8</ext-link></mixed-citation></ref><ref id="B44"><mixed-citation xmlns:xlink="http://www.w3.org/1999/xlink" xlink:type="simple"><person-group><name name-style="western"><surname>Sun</surname><given-names>T</given-names></name><name name-style="western"><surname>Zou</surname><given-names>WQ</given-names></name><name name-style="western"><surname>Dong</surname><given-names>QY</given-names></name><name name-style="western"><surname>Huang</surname><given-names>O</given-names></name><name name-style="western"><surname>Tang</surname><given-names>DX</given-names></name><name name-style="western"><surname>Yu</surname><given-names>H</given-names></name></person-group> (<year>2022</year>) <article-title>Morphology, phylogeny, mitogenomics and metagenomics reveal a new entomopathogenic fungus <italic><tp:taxon-name><tp:taxon-name-part taxon-name-part-type="genus">Ophiocordyceps</tp:taxon-name-part><tp:taxon-name-part taxon-name-part-type="species">nujiangensis</tp:taxon-name-part></tp:taxon-name></italic> (<tp:taxon-name><tp:taxon-name-part taxon-name-part-type="order">Hypocreales</tp:taxon-name-part></tp:taxon-name>, <tp:taxon-name><tp:taxon-name-part taxon-name-part-type="family">Ophiocordycipitaceae</tp:taxon-name-part></tp:taxon-name>) from Southwestern China.</article-title><source>MycoKeys</source><volume>94</volume>: <fpage>91</fpage>–<lpage>108</lpage>. <ext-link xlink:href="10.3897/mycokeys.94.89425" ext-link-type="doi" xlink:type="simple">https://doi.org/10.3897/mycokeys.94.89425</ext-link></mixed-citation></ref><ref id="B10"><mixed-citation xmlns:xlink="http://www.w3.org/1999/xlink" xlink:type="simple"><person-group><name name-style="western"><surname>Cunningham</surname><given-names>GH</given-names></name></person-group> (<year>1921</year>) <article-title>The genus <italic><tp:taxon-name><tp:taxon-name-part taxon-name-part-type="genus">Cordyceps</tp:taxon-name-part></tp:taxon-name></italic> in New Zealand. Transactions and Proceedings of the New Zealand Institute.</article-title><volume>53</volume>: <fpage>372</fpage>–<lpage>382</lpage>. <ext-link xlink:href="http://rsnz.natlib.govt.nz/volume/rsnz_53/rsnz_53_00_004820.html" ext-link-type="uri" xlink:type="simple">http://rsnz.natlib.govt.nz/volume/rsnz_53/rsnz_53_00_004820.html</ext-link></mixed-citation></ref><ref id="B26"><mixed-citation xmlns:xlink="http://www.w3.org/1999/xlink" xlink:type="simple"><person-group><name name-style="western"><surname>Liang</surname><given-names>ZQ</given-names></name></person-group> (<year>2007</year>) <source>Flora Fungorum Sinicorum, Vol. 32, <italic><tp:taxon-name><tp:taxon-name-part taxon-name-part-type="genus">Cordyceps</tp:taxon-name-part></tp:taxon-name></italic>.</source><publisher-name>Science Press</publisher-name>, <publisher-loc>Beijing</publisher-loc>, <size units="page">190 pp</size>.</mixed-citation></ref><ref id="B57"><mixed-citation xmlns:xlink="http://www.w3.org/1999/xlink" xlink:type="simple"><person-group><name name-style="western"><surname>Wen</surname><given-names>TC</given-names></name><name name-style="western"><surname>Zhu</surname><given-names>RC</given-names></name><name name-style="western"><surname>Kang</surname><given-names>JC</given-names></name><name name-style="western"><surname>Huang</surname><given-names>MH</given-names></name><name name-style="western"><surname>Tan</surname><given-names>DB</given-names></name><name name-style="western"><surname>Ariyawansha</surname><given-names>H</given-names></name><name name-style="western"><surname>Hyde</surname><given-names>KD</given-names></name><name name-style="western"><surname>Liu</surname><given-names>H</given-names></name></person-group> (<year>2013</year>) <article-title><italic><tp:taxon-name><tp:taxon-name-part taxon-name-part-type="genus">Ophiocordyceps</tp:taxon-name-part><tp:taxon-name-part taxon-name-part-type="species">xuefengensis</tp:taxon-name-part></tp:taxon-name></italic> sp. nov. from larvae of <italic><tp:taxon-name><tp:taxon-name-part taxon-name-part-type="genus">Phassus</tp:taxon-name-part><tp:taxon-name-part taxon-name-part-type="species">nodus</tp:taxon-name-part></tp:taxon-name></italic> (<tp:taxon-name><tp:taxon-name-part taxon-name-part-type="family">Hepialidae</tp:taxon-name-part></tp:taxon-name>) in Hunan Province, southern China.</article-title><source>Phytotaxa</source><volume>123</volume>(<issue>1</issue>): <fpage>41</fpage>–<lpage>50</lpage>. <ext-link xlink:href="10.11646/phytotaxa.123.1.2" ext-link-type="doi" xlink:type="simple">https://doi.org/10.11646/phytotaxa.123.1.2</ext-link></mixed-citation></ref></ref-list></tp:taxon-treatment>
