# Supplementary material for: ﻿Mitogenomics, phylogeny and morphology reveal two new entomopathogenic species of Ophiocordyceps (Ophiocordycipitaceae, Hypocreales) from south-western China
Source: MycoKeys. 2024 Sep 26;109:49–72. doi: 10.3897/mycokeys.109.124975 (PMC11450462; doi:10.3897/mycokeys.109.124975)
Supplement: Supplementary material 1 — Supplementary information [file mycokeys-109-049-s001.zip]

Archive with 6 entries (5 files):
- revised Supplementary Files/
- revised Supplementary Files/Table S1.docx
- revised Supplementary Files/Table S2.docx
- revised Supplementary Files/Table S3.docx
- revised Supplementary Files/Table S4 and Table S5.xlsx
- revised Supplementary Files/Table S6 and Table S7.xlsx
