# Supplementary material for: ﻿Mitogenomics, phylogeny and morphology reveal two new entomopathogenic species of Ophiocordyceps (Ophiocordycipitaceae, Hypocreales) from south-western China
Source: MycoKeys. 2024 Sep 26;109:49–72. doi: 10.3897/mycokeys.109.124975 (PMC11450462; doi:10.3897/mycokeys.109.124975)
Supplement: Supplementary material 1 — Supplementary information [file mycokeys-109-049-s001.zip › revised Supplementary Files/Table S4 and Table S5.xlsx]

## Sheet: Table S4
Table S4 Gene component of the mitogenome from Ophiocordyceps albastroma
Gene	Region		Length(bp)	Intergenic length (bp)	Start codon	End codon
	From	To
trnN-GTT	1	72	72	789	-	-
cox3	271	4674	4404	198	ATG	TAG
trnG-TCC	6373	6443	71	1698	-	-
nad6	6982	7686	705	538	ATG	TAA
trnV-TAC	8414	8486	73	727	-	-
trnl-GAT	8971	9042	72	484	-	-
trnS-TGA	9476	9561	86	433	-	-
trnW-TCA	9669	9740	72	107	-	-
trnP-TGG	10604	10676	73	863	-	-
rnl	11134	19687	8554	457	-	-
rps3	17481	19016	1536	-	ATG	TAG
trnT-TGT	19691	19762	72	3	-	-
trnE-TTC	20377	20449	73	614	-	-
trnM-CAT	20453	20523	71	3	-	-
trnM-CAT_copy2	20526	20598	73	2	-	-
trnL-TAA	20599	20681	83	0	-	-
trnF-GAA	24309	24381	73	3627	-	-
trnK-TTT	24539	24611	73	157	-	-
trnA-TGC	26206	26278	73	1594	-	-
trnG-TCC	26723	26793	71	444	-	-
trnL-TAG	27766	27849	84	972	-	-
trnQ-TTG	31104	31177	74	3254	-	-
trnH-GTG	31410	31485	76	232	-	-
trnM-CAT_copy3	31889	31959	71	403	-	-
nad2	32238	33956	1719	278	ATG	TAA
nad3	33957	34370	414	0	ATG	TAA
atp9	34613	34837	225	242	GTG	TAA
cox2	36064	36807	744	1226	ATG	TAA
trnR-ACG	39146	39216	71	2338	-	-
nad4L	39296	39565	270	79	ATG	TAA
nad5	39565	42960	3396	-1	ATG	TAG
cob	44330	47663	3334	1369	ATG	TAG
trnC-GCA	47754	47825	72	90	-	-
cox1	48242	66280	18039	416	ATG	TAG
trnR-TCT	66421	66491	71	140	-	-
nad1	66910	69914	3005	418	ATG	TAA
nad4	70603	72159	1557	688	ATG	TAA
atp8	73636	73782	147	1476	ATG	TAA
atp6	73873	74649	777	90	ATG	TAA
rns	76753	78368	1616	2103	-	-
trnY-GTA	78397	78480	84	28	-	-
trnD-GTC	78503	78575	73	22	-	-
trnS-GCT	79175	79255	81	599	-	-
The length of the gene includes the length of the intronic region.

## Sheet: Table S5
Table S5 Gene component of the mitogenome from Ophiocordyceps nigristroma
Gene	Region		Length(bp)	Intergenic length (bp)	Start codon	End codon
	From	To
trnN-GTT	1	72	72	755	-	-
cox3	256	9095	8840	183	ATG	TAA
trnG-TCC	11366	11436	71	2270	-	-
nad6	12141	14679	2539	704	ATG	TAA
trnV-TAC	17345	17417	73	2665	-	-
trnl-GAT	17901	17972	72	483	-	-
trnS-TGA	18381	18466	86	408	-	-
trnW-TCA	18578	18649	72	111	-	-
trnP-TGG	20357	20429	73	1707	-	-
rnl	20918	39061	18144	488	-	-
rps3	34621	36084	1464	-	ATG	TAA
trnT-TGT	39065	39136	72	3	-	-
trnE-TTC	39660	39732	73	523	-	-
trnN-GTT	39736	39806	71	3	-	-
trnM-CAT	41340	41412	73	1533	-	-
trnL-TAA	41413	41495	83	0	-	-
trnF-GAA	44993	45065	73	3497	-	-
trnK-TTT	45227	45299	73	161	-	-
trnA-TGC	47213	47285	73	1913	-	-
trnG-TCC	47719	47789	71	433	-	-
trnL-TAG	48924	49009	86	1134	-	-
trnQ-TTG	53746	53819	74	4736	-	-
trnH-GTG	53980	54056	77	160	-	-
trnM-CAT_copy2	54487	54557	71	430	-	-
nad2	54922	68704	13783	364	ATG	TAA
nad3	70456	70821	366	1751	GTG	TAA
atp9	71076	72366	1291	248	GTG	TAA
cox2	74358	81158	6801	1991	ATG	TAA
trnR-ACG	81416	81486	71	257	-	-
nad4L	81575	82288	714	88	ATG	TAG
nad5	84714	91075	6362	2425	ATG	TAA
cob	111792	112145	354	20716	TTA	TAA
trnC-GCA	112240	112311	72	94	-	-
cox1	112720	149098	36379	408	ATG	TAG
trnR-TCT	149245	149315	71	146	-	-
nad1	149753	159786	10034	437	ATG	TAA
nad4	160403	161971	1569	616	ATG	TAG
atp8	163467	163613	147	1495	ATG	TAA
atp6	163699	165831	2133	85	ATG	TAA
rns	169624	174521	4898	3792	-	-
trnY-GAT	174556	174639	84	34	-	-
trnD-GTC	174662	174734	73	22	-	-
trnS-GCT	175336	175416	81	601	-	-
The length of the gene includes the length of the intronic region.
