# Supplementary material for: ﻿Mitogenomics, phylogeny and morphology reveal two new entomopathogenic species of Ophiocordyceps (Ophiocordycipitaceae, Hypocreales) from south-western China
Source: MycoKeys. 2024 Sep 26;109:49–72. doi: 10.3897/mycokeys.109.124975 (PMC11450462; doi:10.3897/mycokeys.109.124975)
Supplement: Supplementary material 1 — Supplementary information [file mycokeys-109-049-s001.zip › revised Supplementary Files/Table S6 and Table S7.xlsx]

## Sheet: Table S6
Table S6 Codon usage and the frequencies of amino acids in the PCGs of the complete mitochondrial genome of Ophiocordyceps albastroma
Amino acid	Codon	Count	RSCU	the frequencies of amino acids
Phe	UUU	251	1.34
	UUC	125	0.66	7.69
Leu2	UUA	510	4.42
	UUG	41	0.36	11.27
Leu1	CUU	58	0.5
	CUC	5	0.04
	CUA	67	0.58
	CUG	11	0.1	2.88
Ile	AUU	156	0.81
	AUC	38	0.2
	AUA	383	1.99	11.8
Met	AUG	128	1	2.62
Val	GUU	111	1.41
	GUC	9	0.11
	GUA	172	2.18
	GUG	24	0.3	6.46
Ser2	UCU	129	1.84
	UCC	15	0.21
	UCA	85	1.21
	UCG	11	0.16	4.91
Pro	CCU	102	2.62
	CCC	10	0.26
	CCA	37	0.95
	CCG	7	0.18	3.19
Thr	ACU	106	1.66
	ACC	12	0.19
	ACA	125	1.96
	ACG	12	0.19	5.22
Ala	GCU	155	2.25
	GCC	29	0.42
	GCA	79	1.15
	GCG	12	0.17	5.62
Tyr	UAU	189	1.47
	UAC	69	0.53	5.28
His	CAU	59	1.28
	CAC	33	0.72	1.88
Gln	CAA	88	1.78
	CAG	11	0.22	2.02
Asn	AAU	211	1.6
	AAC	52	0.4	5.38
Lys	AAA	175	1.82
	AAG	17	0.18	3.93
Asp	GAU	97	1.66
	GAC	20	0.34	2.39
Glu	GAA	107	1.66
	GAG	22	0.34	2.64
Cys	UGU	31	1.51
	UGC	10	0.49	0.84
Trp	UGA	64	1.91
	UGG	3	0.09	1.37
Arg	CGU	14	0.75
	CGC	1	0.05
	CGA	2	0.11
	CGG	2	0.11	0.39
Ser1	AGU	149	2.12
	AGC	32	0.46	3.7
Arg	AGA	91	4.88
	AGG	2	0.11	1.9
Gly	GGU	167	2.07
	GGC	10	0.12
	GGA	100	1.24
	GGG	46	0.57	6.61

## Sheet: Table S7
Table S7 Codon usage and the frequencies of amino acids in the PCGs of the complete mitochondrial genome of Ophiocordyceps nigristroma
Amino acid	Codon	Count	RSCU	the frequencies of amino acids
Phe	UUU	277	1.43
	UUC	110	0.57	7.22
Leu2	UUA	493	4.11
	UUG	60	0.5	10.31
Leu1	CUU	71	0.59
	CUC	9	0.07
	CUA	75	0.62
	CUG	12	0.1	3.11
Ile	AUU	165	0.83
	AUC	46	0.23
	AUA	387	1.94	11.15
Met	AUG	118	1	2.2
Val	GUU	119	1.41
	GUC	16	0.19
	GUA	176	2.08
	GUG	27	0.32	6.3
Ser2	UCU	161	2
	UCC	20	0.25
	UCA	101	1.25
	UCG	14	0.17	5.52
Pro	CCU	111	2.58
	CCC	14	0.33
	CCA	39	0.91
	CCG	8	0.19	3.21
Thr	ACU	108	1.59
	ACC	10	0.15
	ACA	134	1.98
	ACG	19	0.28	5.05
Ala	GCU	161	2.24
	GCC	30	0.42
	GCA	78	1.09
	GCG	18	0.25	5.35
Tyr	UAU	200	1.5
	UAC	66	0.5	4.96
His	CAU	67	1.37
	CAC	31	0.63	1.83
Gln	CAA	100	1.68
	CAG	19	0.32	2.22
Asn	AAU	237	1.58
	AAC	63	0.42	5.59
Lys	AAA	233	1.78
	AAG	29	0.22	4.89
Asp	GAU	123	1.57
	GAC	34	0.43	2.93
Glu	GAA	157	1.63
	GAG	36	0.37	3.6
Cys	UGU	44	1.66
	UGC	9	0.34	0.99
Trp	UGA	61	1.85
	UGG	5	0.15	1.23
Arg	CGU	16	0.71
	CGC	2	0.09
	CGA	6	0.26
	CGG	4	0.18	0.52
Ser1	AGU	154	1.91
	AGC	34	0.42	3.51
Arg	AGA	102	4.5
	AGG	6	0.26	2.01
Gly	GGU	159	1.88
	GGC	15	0.18
	GGA	112	1.33
	GGG	52	0.62	6.3
